# Supplementary material for: Proper migration of lymphatic endothelial cells requires survival and guidance cues from arterial mural cells
Source: eLife. 2022 Mar 22;11:e74094. doi: 10.7554/eLife.74094 (PMC9042226; doi:10.7554/eLife.74094)
Supplement: Figure 3—source code 1. [file elife-74094-fig3-code1.zip]

Archive with 1 entries (1 files):
- figure 3 Source Code 1.R
